# Supplementary material for: Markers of Tumor-Initiating Cells Predict Chemoresistance in Breast Cancer
Source: PLoS One. 2010 Dec 20;5(12):e15630. doi: 10.1371/journal.pone.0015630 (PMC3004932; doi:10.1371/journal.pone.0015630)
Supplement: Table S4 — (XLS) [file pone.0015630.s011.xls]

## Sheet: Sheet1
Table S4
Case no	age	tumor size	ER	RR	HER2	Neoadjuvant chemotherapy	cycles	clinical response	ALDH1	CD44+/CD24-	Grade	clinical stage	lymp node status
1	48	3.5	(+)	(+)	(-)	CEF	4	PR	0.004	0.012	Ⅲ	Ⅲ	N1
2	34	2.8	(-)	(-)	(-)	CEF	4	PR	0.006		Ⅱ	Ⅲ	N1
3	44	3	(-)	(-)	(-)	CEF	4	SD	0.098		Ⅲ	Ⅲ	N1
4	45	2.9	(-)	(-)	(+)	CEF	4	PD	0.186		Ⅱ	Ⅲ	N1
5	50	5.3	(+)	(+)	(-)	CEF	4	PD	0.136	0.38	Ⅱ	Ⅲ	N2
6	49	4.2	(+)	(+)	(-)	CEF	4	PR	0.01	0.018	Ⅱ	Ⅲ	N1
7	56	3	(+)	(-)	(-)	CEF	4	PD	0.032		Ⅱ	Ⅲ	N1
8	54	3.9	(+)	(+)	(+)	CEF	4	SD	0.087	0.23	Ⅲ	Ⅲ	N1
9	60	5	(+)	(+)	(+)	CEF	4	PR	0.016	0.016	Ⅱ	Ⅲ	N2
10	48	3.6	(-)	(-)	(-)	CEF	4	PD	0.132	0.45	Ⅲ	Ⅲ	N1
11	50	3.4	(+)	(+)	(-)	CEF	4	PD	0.108	0.33	Ⅱ	Ⅲ	N1
12	54	2.7	(+)	(+)	(-)	CEF	4	PR	0.025		Ⅲ	Ⅲ	N1
13	56	2.9	(+)	(+)	(-)	CEF	4	PR	0.012	0.017	Ⅱ	Ⅲ	N1
14	57	3	(+)	(+)	(-)	CEF	4	PR	0.046		Ⅱ	Ⅲ	N1
15	58	3.2	(+)	(+)	(-)	CEF	4	PR	0.008		Ⅱ	Ⅲ	N1
16	52	4	(+)	(-)	(-)	CEF	4	SD	0.156	0.3	Ⅱ	Ⅲ	N1
17	56	5.1	(+)	(+)	(-)	CEF	4	PD	0.042	0.48	Ⅱ	Ⅲ	N2
18	42	3.8	(+)	(+)	(-)	CEF	4	PR	0.019		Ⅱ	Ⅲ	N1
19	47	3	(+)	(-)	(-)	CEF	4	PR	0.018		Ⅱ	Ⅲ	N1
20	55	5.2	(+)	(-)	(-)	CEF	4	PR	0.034	0.018	Ⅱ	Ⅲ	N2
21	46	4.6	(+)	(-)	(-)	CEF	4	PD	0.236		Ⅱ	Ⅲ	N2
22	38	2.7	(-)	(+)	(+)	CEF	4	PD	0.117		Ⅱ	Ⅲ	N1
23	42	3	(-)	(-)	(+)	CEF	4	SD	0.062		Ⅱ	Ⅲ	N1
24	36	4	(-)	(+)	(-)	CEF	4	PR	0.025	0.01	Ⅱ	Ⅲ	N1
25	39	3.3	(-)	(-)	(-)	CEF	4	PR	0.047	0.018	Ⅲ	Ⅲ	N1
26	48	2.8	(+)	(+)	(-)	CEF	4	PD	0.108	0.28	Ⅲ	Ⅲ	N1
