# Supplementary material for: Markers of Tumor-Initiating Cells Predict Chemoresistance in Breast Cancer
Source: PLoS One. 2010 Dec 20;5(12):e15630. doi: 10.1371/journal.pone.0015630 (PMC3004932; doi:10.1371/journal.pone.0015630)
Supplement: Table S5 — (XLS) [file pone.0015630.s012.xls]

## Sheet: Sheet1
Table S5
Case no	age	tumor size	lymp node status	Grade	clinical stage	ER	RR	HER2	CD44+/CD24-
1	58	3	N1	Ⅲ	Ⅲ	(+)	(+)	(-)	0.023
2	38	3.8	N1	Ⅱ	Ⅲ	(-)	(-)	(-)	0.296
3	40	3.2	N1	Ⅲ	Ⅲ	(+)	(+)	(-)	0.053
4	45	2.9	N1	Ⅱ	Ⅲ	(-)	(-)	(+)	0.367
5	40	5.3	N2	Ⅱ	Ⅲ	(-)	(-)	(-)	0.383
6	39	3.2	N1	Ⅱ	Ⅲ	(+)	(+)	(-)	0.038
